# Supplementary material for: Self-Assembled Nanoparticles of Silicon (IV)–NO Donor Phthalocyanine Conjugate for Tumor Photodynamic Therapy in Red Light
Source: Pharmaceutics. 2024 Sep 4;16(9):1166. doi: 10.3390/pharmaceutics16091166 (PMC11435187; doi:10.3390/pharmaceutics16091166)
Supplement: Supplementary file 1 [file pharmaceutics-16-01166-s001.zip]

Archive with 1 entries (1 files):
- pharmaceutics-3146051-supplementary.pdf
